# Supplementary material for: Genetic detection of peste des petits ruminants virus under field conditions: a step forward towards disease eradication
Source: BMC Vet Res. 2017 Jan 25;13:34. doi: 10.1186/s12917-016-0940-0 (PMC5264299; doi:10.1186/s12917-016-0940-0)
Supplement: Additional file 1: — Detection limit of N-gene based RT-LAMP assay. Sheet 1; The excel file includes data as values of millivolts (mV) against specified time obtained from 10-fold Serial dilutions of fluid supernatant taken from cultured PPRV in CHS-20 cells harvested at appearance of 80% cytopathic effects. Sheet 2; The test was able to detect dilution up to 10−4 within 60 min. Sheet 3; includes data generated from real-time RT-PCR by amplifying 10-fold serial dilutions of known plasmid concentrations. Sheet 4; data generated in real-time RT-PCR based detection of PPRV in clinical samples collected in field outbreaks. (XLSX 51 kb) [file 12917_2016_940_MOESM1_ESM.xlsx]

## Sheet: Sheet5
Detection of PPRV in experimentally infected goat
Time	Temp [°C]	2 (02feb)	3 (04feb)	4 (06feb)	5(09feb)	6 (11feb)	7 (13feb)	NTC	PC	Lid
00:00:00	57.9	179.5	212.7	187.1	197.4	195.9	140.1	77.6	100.3	-1
00:01:00	58	180.1	213.1	187.2	198.1	198.8	141	79.3	100.7	-1
00:02:00	57.9	182	214.1	188.7	198.1	199.5	142.2	80	102.8	-1
00:03:00	57.9	183.8	214.1	188.5	198.1	201.4	143.1	81.5	103.9	-1
00:04:00	58	185	213.9	189.4	196.4	202.5	142.9	83.4	105.7	-1
00:05:00	58	186.3	213.8	189.5	196.7	202.3	143.6	84.6	106.5	-1
00:06:00	57.9	187.2	213	189.4	195.2	203.6	143.8	85.8	107.8	-1
00:07:00	57.9	187.7	212.9	190.1	193.8	203.9	144.8	86.6	109.2	-1
00:08:00	58	188.8	212.4	190.7	192.6	204.2	144.9	87.9	109.6	-1
00:09:00	57.9	189.4	212.1	191.3	191.6	204.7	145.3	89.2	109.9	-1
00:10:00	57.9	190.2	211.4	191.5	190.9	205.1	145.3	90.6	110.6	-1
00:11:00	58	191	211.9	192.5	190.2	205.3	146.5	91.4	111.9	-1
00:12:00	58	191.3	212.7	193.4	189.4	206	146.2	92.7	112.8	-1
00:13:00	58	192.3	213.1	193.5	189.2	205.8	146.6	94.2	113.8	-1
00:14:00	57.9	192.9	213.8	194.7	188.5	206.1	147.2	94.4	114.5	-1
00:15:00	57.9	193.3	215.2	196.2	188.1	207.1	147.6	95.4	115.1	-1
00:16:00	58	193.6	218.2	196.7	188.5	207.1	147.9	96.4	115.7	-1
00:17:00	57.9	194.8	222.2	197.8	188.5	207	148.9	96.8	116.8	-1
00:18:00	58	195	228.3	199.4	187.5	208	149.1	98	119.3	-1
00:19:00	58	195.6	239.8	201.5	187.9	208.5	149.4	99.6	125.6	-1
00:20:00	58	196.2	253.6	204.6	188	208.5	150	99.5	133.6	-1
00:21:00	57.9	196.7	277.7	208.1	187.8	209.4	150.4	100.5	146.6	-1
00:22:00	57.9	197.1	307	213.1	188.1	209.9	151.1	101.6	153.8	-1
00:23:00	57.9	198.8	342.5	219.8	187.9	210.4	151.7	102.8	164.6	-1
00:24:00	58	201.2	385.6	228.8	188.8	210.5	152	103.6	176.8	-1
00:25:00	58	203.5	419.9	241.3	188.9	211.5	152.4	104.7	187.8	-1
00:26:00	58	208.7	449.2	255.1	190.1	211.5	153.9	104.9	200.5	-1
00:27:00	58	217.8	494.7	275.9	189.9	211.7	153.7	105.9	213.8	-1
00:28:00	57.9	231.2	529.4	295	190.3	213.3	155	106.3	229.1	-1
00:29:00	57.9	237.8	574.8	313.5	191	213.6	155.3	108	244.6	-1
00:30:00	57.9	240.4	613	332.9	191.6	214.5	154.9	108.3	260.2	-1
00:31:00	58	249.2	657.7	349.1	193.3	215.4	157.5	109.1	272.5	-1
00:32:00	57.9	263.4	699.4	368.9	194	217.5	157.7	109.9	285.2	-1
00:33:00	57.9	275.7	756.2	381.3	196.2	220.5	162	110.3	297.6	-1
00:34:00	57.9	280.8	790.5	402.3	196.9	226	164.5	110.7	308.2	-1
00:35:00	57.9	311	821.2	427.1	198.4	234.1	169.2	112.1	319.9	-1
00:36:00	57.9	331.6	846.4	450.9	200	251.9	179.3	112.2	325.9	-1
00:37:00	57.9	342.2	878.7	472.7	202.9	286.4	199.5	113.7	336.8	-1
00:38:00	57.9	381.4	919.2	500.8	205.7	327.3	209	112.8	347.1	-1
00:39:00	58	403.8	918.2	539.5	205	367.4	242.5	113.7	356.4	-1
00:40:00	57.9	452	937.3	574.8	203.8	448	270.8	114.2	351	-1
00:41:00	57.9	402.9	954.7	612.3	205.6	470.3	333.7	115.5	352.4	-1
00:42:00	58	438.4	944.1	648.6	207	559.1	335.6	115	338.8	-1
00:43:00	57.9	445.2	929.8	689.4	208.8	619.4	436.3	115.9	352.4	-1
00:44:00	57.9	458.9	832.4	752.5	208.7	643.1	523.4	116.4	360.9	-1
00:45:00	58	471.9	852	816.2	212.2	671.6	581.4	117.2	355.3	-1
00:46:00	58	489	763.9	860.5	211.9	689.5	603.8	117.4	381.5	-1
00:47:00	58	539.5	753.3	892.3	212.8	686.1	617.7	117	385.8	-1
00:48:00	58	569.3	759.1	930.4	212.6	675.8	639.9	117.3	405.3	-1
00:49:00	58	608.6	759.3	951.9	214.7	674.5	646.3	118.6	443.4	-1
00:50:00	57.9	653.9	768.5	943.7	216.1	667.6	660.2	118.1	477.6	-1
00:51:00	58	643	770.8	946.4	216.9	681.3	665.1	117.9	503.5	-1
00:52:00	57.9	638.6	766	958.2	216.6	678.3	673.5	118	542.7	-1
00:53:00	57.9	647.8	767.8	882.5	219.7	679.9	673.8	117.6	535.7	-1
00:54:00	57.9	633.9	774.5	760.8	219.9	683.3	674.8	117.7	548.7	-1
00:55:00	58	639.6	778.5	688.7	223.5	684	684.3	117.7	542.5	-1
00:56:00	57.9	639	774.8	701.4	223.1	679.3	685	117.2	549.6	-1
00:57:00	58	647.6	779.2	722.2	225.9	675.2	687.4	117.9	544.8	-1
00:58:00	57.9	646.6	782	739.8	229.6	672.2	688.3	118.3	547.8	-1
00:59:00	57.9	644.8	789.8	744.1	231.1	663.8	686.4	117.4	547	-1

## Sheet: Sheet2
		Time [s]	1	FAM(6)	FAM(7)	FAM(5)	FAM(3)	FAM(1)		FAM(2)						FAM(8)
	Time [s]	Time [s]	Original	10^-1	10^-2	10^-3	10^-4	10^-5	Negative	FAM(2)						Negative
	0	0	126.4	100	113.5	97.7	107.7	142.8	95.2	134						95.2
	60	1	125.8	99.5	113.1	96.9	105.5	140.3	93.5333	132						93.5333
	120	2	127.3	99.4	112.5	96.9	105.4	140.4	93.6	132.4						93.6
	180	3	130	99.8	112.8	97.2	106	140.8	93.8667	135						93.8667
	240	4	136.7	99.9	113.4	96.9	105.5	140.9	93.9333	138.6						93.9333
	300	5	150.7	101.3	113.6	97.2	105.9	141.4	94.2667	147.2						94.2667
	360	6	172.2	102.5	113.5	97.8	106.9	141.5	94.3333	163						94.3333
	420	7	211.7	104.3	114.4	98.4	106.5	141.8	94.5333	190.9						94.5333
	480	8	261.2	109.4	114.2	98.1	106.8	142.3	94.8667	233.6						94.8667
	540	9	304.8	119.2	114.2	98.5	106.8	142.5	95	282						95
	600	10	338.6	135.1	114.8	98.5	107.5	142.5	95	323.8						95
	660	11	360	160.3	115.8	98.3	107.4	143.5	95.6667	355.7						95.6667
	720	12	373.6	195.6	115.8	98.7	107.7	143.9	95.9333	375.5						95.9333
	780	13	383.2	230.2	115.9	99.1	108.9	143.6	95.7333	390.5						95.7333
	840	14	389.7	259.5	116.6	99.1	107.9	144.2	96.1333	398						96.1333
	900	15	393.6	280.4	117	99.5	109	145	96.6667	404.2						96.6667
	960	16	396.5	295	118.5	100	108.7	144.5	96.3333	409.3						96.3333
	1020	17	399.4	302.8	119	99.8	108.8	144.7	96.4667	412.7						96.4667
	1080	18	401.6	309.3	119.8	100.2	109	145.9	97.2667	414.5						97.2667
	1140	19	404.5	314.5	121.9	100.7	109.8	146.2	97.4667	416.8						97.4667
	1200	20	404.4	316.8	124.4	101.5	109.7	146	97.3333	418.9						97.3333
	1260	21	405.1	320.2	128.9	102.5	110.4	146.4	97.6	422.8						97.6
	1320	22	404.9	321.4	134.3	102.9	110.2	146.7	97.8	422						97.8
	1380	23	403.9	322.6	141.6	104.6	110.3	147.1	98.0667	420.6						98.0667
	1440	24	402.4	324.4	151.2	106.3	111.1	147.3	98.2	420						98.2
	1500	25	402.3	325.4	165.7	109.1	112.1	147	98	421						98
	1560	26	400.1	325.7	183.1	113.2	111.9	147.6	98.4	419.7						98.4
	1620	27	399.7	326.7	202.1	117.6	113.5	148	98.6667	420.6						98.6667
	1680	28	399.3	326.7	223.9	124.1	114.3	148.4	98.9333	419.3						98.9333
	1740	29	399.4	326	245.6	132.8	115.5	148.3	98.8667	420						98.8667
	1800	30	398.1	326.1	265.2	142.4	116.6	148.6	99.0667	420.2						99.0667
	1860	31	398.4	327	282	154.8	118.9	148.7	99.1333	420						99.1333
	1920	32	397.2	328.2	295	169.8	121.2	149.3	99.5333	417.8						99.5333
	1980	33	397	328.4	304.3	186.8	125.3	149.7	99.8	419.2						99.8
	2040	34	398.4	328.7	311.9	204.7	129.8	149	99.3333	418.2						99.3333
	2100	35	398.2	328.4	317.1	222.8	135.2	149.8	99.8667	419.5						99.8667
	2160	36	399.6	328.7	320.6	238.7	141.6	149.6	99.7333	420.4						99.7333
	2220	37	399.1	329.2	322.6	254.4	150.3	150.1	100.067	420.6						100.067
	2280	38	400.2	329.8	325.4	267.1	160.9	150.6	100.4	422.1						100.4
	2340	39	399.7	330	327.3	278.8	172.8	150.6	100.4	422.3						100.4
	2400	40	401.5	330.5	328.8	287.8	186.4	150.9	100.6	424						100.6
	2460	41	401.5	331.7	330.1	294.3	202	151	100.667	424.3						100.667
	2520	42	402.4	332.9	332.3	299.6	218.6	151.4	100.933	425.5						100.933
	2580	43	403.5	332.9	332.2	303.2	236	152	101.333	425.2						101.333
	2640	44	403.2	334.1	335	306.1	254	152	101.333	425.3						101.333
	2700	45	403.3	333.9	335.9	308.4	271.2	151.8	101.2	427.1						101.2
	2760	46	405.6	335.5	337	310.4	287.6	153.1	102.067	427.1						102.067
	2820	47	405.9	336.7	337.6	312.7	301.4	154.9	103.267	429						103.267
	2880	48	406.3	336.8	338.8	314.1	315	154	102.667	429.5						102.667
	2940	49	406.8	337	339.5	315.1	325.8	156.1	104.067	430.9						104.067
	3000	50	406.9	338.3	342.1	316.1	334.1	158.7	101.083	430.2						101.083
	3060	51	407.6	339.1	341.2	316.9	342.4	162.8	103.694	430.8						103.694
	3120	52	407.9	339.5	341.7	319.2	348.4	161.8	103.057	432.2						103.057
	3180	53	408.8	339.7	344.7	319.9	352.5	169	105.625	432.6						105.625
	3240	54	408.4	341	346.2	321.4	358	173.6	102.118	433.7						102.118
	3300	55	409.3	342.1	346.7	322.4	360.5	175.2	103.059	435.5						103.059
	3360	56	410.4	342.5	347.9	323.3	362.5	185.7	103.167	434.4						103.167
	3420	57	409.8	343.1	349	324.3	364.3	183	101.667	435.9						101.667
	3480	58	410.4	342.7	349	326.4	366.4	185.8	103.222	436.6						103.222
	3540	59	411.7	344.8	350.4	326.6	367.9	196	103.158	437.2						103.158

## Sheet: Sheet1
Limit of detection of qPCR
	Fluor	Well	Type	Ident.	Rep	Ct	Log	SQ	SQ	SQ	Ct	Ct	Set		Concentration	Ct value	log
								SQ		Mean	SD	Mean	SD		10^10	12.8933	1.11037
	FAM	E01	Std	-	1	13.05	10.314	20600000000	20600000000	0	12.9	0.175	N/A		10^09	15.1833	1.18137
	FAM	D01	Std	-	1	12.7	10.314	20600000000	20600000000	0	12.9	0.175	N/A		10^08	18.0367	1.25616
	FAM	C01	Std	-	1	12.93	10.314	20600000000	20600000000	0	12.9	0.175	N/A		10^07	20.83	1.31869
	FAM	E02	Std	-	2	15.61	9.314	2060000000	2060000000	0	15.18	0.812	N/A		10^06	24.57	1.39041
	FAM	D02	Std	-	2	15.69	9.314	2060000000	2060000000	0	15.18	0.812	N/A		10^05	27.3133	1.43637
	FAM	C02	Std	-	2	14.25	9.314	2060000000	2060000000	0	15.18	0.812	N/A		10^04	30.9833	1.49113
	FAM	E03	Std	-	3	17.81	8.314	206000000	206000000	0	18.04	0.215	N/A		10^03	34.8	1.54158
	FAM	D03	Std	-	3	18.23	8.314	206000000	206000000	0	18.04	0.215	N/A		10^02	37.2967	1.57167
	FAM	C03	Std	-	3	18.07	8.314	206000000	206000000	0	18.04	0.215	N/A		10^01	40.1733	1.60394
	FAM	E04	Std	-	4	20.83	7.314	20600000	20600000	0	20.44	0.463	N/A		10^00	40.66	1.60917
	FAM	D04	Std	-	4	20.57	7.314	20600000	20600000	0	20.44	0.463	N/A
	FAM	C04	Std	-	4	19.93	7.314	20600000	20600000	0	20.44	0.463	N/A
	FAM	E05	Std	-	5	24.57	6.314	2060000	2060000	0	23.85	0.623	N/A
	FAM	D05	Std	-	5	23.5	6.314	2060000	2060000	0	23.85	0.623	N/A
	FAM	C05	Std	-	5	23.48	6.314	2060000	2060000	0	23.85	0.623	N/A
	FAM	E06	Std	-	6	27.42	5.314	206000	206000	0	27.32	0.247	N/A
	FAM	D06	Std	-	6	27.49	5.314	206000	206000	0	27.32	0.247	N/A
	FAM	C06	Std	-	6	27.03	5.314	206000	206000	0	27.32	0.247	N/A
	FAM	E07	Std	-	7	31.07	4.314	20600	20600	0	30.98	0.092	N/A
	FAM	D07	Std	-	7	31	4.314	20600	20600	0	30.98	0.092	N/A
	FAM	C07	Std	-	7	30.88	4.314	20600	20600	0	30.98	0.092	N/A
	FAM	E08	Std	-	8	34.8	3.314	2060	2060	0	34.91	0.204	N/A
	FAM	D08	Std	-	8	35.15	3.314	2060	2060	0	34.91	0.204	N/A
	FAM	C08	Std	-	8	34.79	3.314	2060	2060	0	34.91	0.204	N/A
	FAM	E09	Std	-	9	37.53	2.314	206	206	0	37.3	0.335	N/A
	FAM	D09	Std	-	9	37.45	2.314	206	206	0	37.3	0.335	N/A
	FAM	C09	Std	-	9	36.91	2.314	206	206	0	37.3	0.335	N/A
	FAM	E10	Std	-	10	40.77	1.314	20.6	20.6	0	40.17	0.706	N/A
	FAM	D10	Std	-	10	40.36	1.314	20.6	20.6	0	40.17	0.706	N/A
	FAM	C10	Std	-	10	39.39	1.314	20.6	20.6	0	40.17	0.706	N/A
	FAM	E11	Std	-	11	39.07	0.314	2.06	2.06	0	39.68	0.855	N/A
	FAM	D11	Std	-	11	40.66	0.314	2.06	2.06	0	39.68	0.855	N/A
	FAM	C11	Std	-	11	39.32	0.314	2.06	2.06	0	39.68	0.855	N/A
	FAM	A09	NTC	-	2	N/A	N/A	0	0	0	0	N/A	N/A
	FAM	A08	NTC	-	2	N/A	N/A	0	0	0	0	N/A	N/A
	FAM	A07	NTC	-	2	N/A	N/A	0	0	0	0	N/A	N/A
	FAM	A06	NTC	-	3	N/A	N/A	0	0	0	0	N/A	N/A
	FAM	A05	NTC	-	3	N/A	N/A	0	0	0	0	N/A	N/A
	FAM	A04	NTC	-	3	N/A	N/A	0	0	0	0	N/A	N/A

## Sheet: Sheet3
DG KHAN, ARIFWALA, BALKASRA SAMPLES REAL TIEM RT-PCR
	1	2	3	4	5	6	7	8	9	10	11	12
A	ntc without water	ntc without any water	ntc kit water	ntc kit water	ntc imran water	ntc imran water			16 blk	16 blk	18 ARF	18 arf
B	1 DG	1	2	2	6	6	13	13	15	15	17	17
C	22	22	24	24	27	27	2 Arif	2 Arif	4 Arif	4 Arif	5 Arif	5 Arif
D	7 Arif	7 Arif	9 Arif	9 Arif	10 Arif	10 Arif	11 Arif	11 Arif	15 Arif	15 Arif	16 Arif	16 Arif
E					21 Arif	21 Arif	22 Arif	22 Arif	23 Arif	23 Arif	24 Arif	24 Arif
F	02 BLK	02 BLK	04 BLK	04 BLK	07 BLK	07 BLK	09 BLK	09 BLK	10 BLK	10 BLK	11 blk	11 BLK
G	12 BLK	12 BLK	13 BLK	13 BLK	14 BLK	14 BLK	NO SAMPLE	NO SAMPLE	19 BLK	19 BLK	24 BLK	24 BLK
H	sd2	sd2	sd3	sd3	sd4	sd4	sd5	sd5	sd6	sd6	sd7	sd7
Fluor	Well	Type	Ident.	Rep	Ct	Log	SQ	SQ	SQ	Ct	Ct	Set
								SQ		Mean	SD	Mean	SD
FAM	G12	24BLK	-	36	31.74	4.597	39600	38100	2100	31.81	0.102	N/A
FAM	G11	24BLK	-	36	31.88	4.563	36600	38100	2100	31.81	0.102	N/A
FAM	G10	19NLK	-	35	33.08	4.279	19000	18800	367	33.11	0.036	N/A
FAM	G09	19BLK	-	35	33.14	4.267	18500	18800	367	33.11	0.036	N/A
FAM	G08	NTC	-	34	N/A	N/A	0	0	0	0	N/A	N/A
FAM	G07	NTC	-	34	N/A	N/A	0	0	0	0	N/A	N/A
FAM	G06	14BLK	-	33	N/A	N/A	0	0	0	0	N/A	N/A
FAM	G05	14BLK	-	33	N/A	N/A	0	0	0	0	N/A	N/A
FAM	G04	13BLK	-	32	N/A	N/A	0	0	0	0	N/A	N/A
FAM	G03	13BLK	-	32	N/A	N/A	0	0	0	0	N/A	N/A
FAM	G02	12BLK	-	31	N/A	N/A	0	0	0	0	N/A	N/A
FAM	G01	12BLK	-	31	N/A	N/A	0	0	0	0	N/A	N/A
FAM	F12	11BLK	-	30	N/A	N/A	0	0	0	0	N/A	N/A
FAM	F11	11BLK	-	30	N/A	N/A	0	0	0	0	N/A	N/A
FAM	F10	10BLK	-	29	N/A	N/A	0	0	0	0	N/A	N/A
FAM	F09	10BLK	-	29	N/A	N/A	0	0	0	0	N/A	N/A
FAM	F08	09BLK	-	28	N/A	N/A	0	0	0	0	N/A	N/A
FAM	F07	09BLK	-	28	N/A	N/A	0	0	0	0	N/A	N/A
FAM	F06	07BLK	-	27	N/A	N/A	0	0	0	0	N/A	N/A
FAM	F05	07BLK	-	27	N/A	N/A	0	0	0	0	N/A	N/A
FAM	F04	04BLK	-	26	N/A	N/A	0	0	0	0	N/A	N/A
FAM	F03	04BLK	-	26	N/A	N/A	0	0	0	0	N/A	N/A
FAM	F02	02BLK	-	25	N/A	N/A	0	0	0	0	N/A	N/A
FAM	F01	02BLK	-	25	N/A	N/A	0	0	0	0	N/A	N/A
FAM	E12	24ARF	-	24	29.04	5.234	171000	164000	10500	29.12	0.118	N/A
FAM	E11	24ARF	-	24	29.2	5.195	157000	164000	10500	29.12	0.118	N/A
FAM	E10	23ARF	-	23	31.42	4.672	47000	42200	6730	31.63	0.295	N/A
FAM	E09	23ARF	-	23	31.84	4.573	37400	42200	6730	31.63	0.295	N/A
FAM	E08	22ARF	-	22	31.87	4.566	36800	37200	570	31.85	0.028	N/A
FAM	E07	22ARF	-	22	31.83	4.576	37600	37200	570	31.85	0.028	N/A
FAM	E06	21ARF	-	21	31.08	4.752	56400	53700	3840	31.18	0.132	N/A
FAM	E05	21ARF	-	21	31.27	4.708	51000	53700	3840	31.18	0.132	N/A
FAM	D12	16ARF	-	20	33.28	4.234	17200	21200	5710	32.92	0.502	N/A
FAM	D11	16ARF	-	20	32.57	4.402	25200	21200	5710	32.92	0.502	N/A
FAM	D10	15ARF	-	19	26.26	5.888	773000	691000	116000	26.48	0.309	N/A
FAM	D09	15ARF	-	19	26.7	5.785	609000	691000	116000	26.48	0.309	N/A
FAM	D08	11ARF	-	18	31.79	4.585	38500	45200	9490	31.51	0.389	N/A
FAM	D07	11ARF	-	18	31.24	4.715	51900	45200	9490	31.51	0.389	N/A
FAM	D06	10ARF	-	17	29.95	5.019	105000	106000	2800	29.91	0.048	N/A
FAM	D05	10ARF	-	17	29.88	5.035	108000	106000	2800	29.91	0.048	N/A
FAM	D04	09ARF	-	16	N/A	N/A	0	0	0	0	N/A	N/A
FAM	D03	09ARF	-	16	N/A	N/A	0	0	0	0	N/A	N/A
FAM	D02	07ARF	-	15	27.28	5.647	444000	536000	130000	26.96	0.452	N/A
FAM	D01	07ARF	-	15	26.64	5.798	628000	536000	130000	26.96	0.452	N/A
FAM	C12	05ARF	-	50	N/A	N/A	0	0	0	0	N/A	N/A
FAM	C11	05ARG	-	50	N/A	N/A	0	0	0	0	N/A	N/A
FAM	C10	04ARF	-	49	32.52	4.413	25900	27500	2310	32.41	0.154	N/A
FAM	C09	04ARF	-	49	32.3	4.465	29200	27500	2310	32.41	0.154	N/A
FAM	C08	02ARF	-	48	33.61	4.155	14300	16800	3580	33.33	0.395	N/A
FAM	C07	02ARF	-	48	33.05	4.287	19300	16800	3580	33.33	0.395	N/A
FAM	C06	27DG	-	47	N/A	N/A	0	0	0	0	N/A	N/A
FAM	C05	27DG	-	47	31.35	4.688	48700	48700	0	31.35	N/A	N/A
FAM	C04	24DG	-	46	N/A	N/A	0	0	0	0	N/A	N/A
FAM	C03	24DG	-	46	N/A	N/A	0	0	0	0	N/A	N/A
FAM	C02	22DG	-	45	N/A	N/A	0	0	0	0	N/A	N/A
FAM	C01	22DG	-	45	N/A	N/A	0	0	0	0	N/A	N/A
FAM	B12	17DG	-	44	N/A	N/A	0	0	0	0	N/A	N/A
FAM	B11	17DG	-	44	N/A	N/A	0	0	0	0	N/A	N/A
FAM	B10	15DG	-	43	N/A	N/A	0	0	0	0	N/A	N/A
FAM	B09	13DG	-	43	32.74	4.361	22900	22900	0	32.74	N/A	N/A
FAM	B08	13DG	-	42	32.39	4.444	27800	27800	0	32.39	N/A	N/A
FAM	B07	15dg	-	42	N/A	N/A	0	0	0	0	N/A	N/A
FAM	B06	06DG	-	41	N/A	N/A	0	0	0	0	N/A	N/A
FAM	B05	06DG	-	41	N/A	N/A	0	0	0	0	N/A	N/A
FAM	B04	02DG	-	40	N/A	N/A	0	0	0	0	N/A	N/A
FAM	B03	02DG	-	40	N/A	N/A	0	0	0	0	N/A	N/A
FAM	B02	01DG	-	39	N/A	N/A	0	0	0	0	N/A	N/A
FAM	B01	01DG	-	39	N/A	N/A	0	0	0	0	N/A	N/A
FAM	A12	18ARF	-	38	32.96	4.31	20400	17400	4240	33.28	0.453	N/A
FAM	A11	18ARF	-	38	33.6	4.159	14400	17400	4240	33.28	0.453	N/A
FAM	A10	16BLK	-	37	N/A	N/A	0	0	0	0	N/A	N/A
FAM	A09	16BLK	-	37	N/A	N/A	0	0	0	0	N/A	N/A

## Sheet: Sheet4
23-12-2013 RRT PCR FROM MULTAN AND MIANWALI
	Fluor	Well	Type	Ident.	Rep	Ct	Log	SQ	SQ	SQ	Ct	Ct	Set
								SQ		Mean	SD	Mean	SD	Point
	FAM	F08	24 MNW	-	20	N/A	N/A	0	0	0	0	N/A	N/A		Column-1	2	3	4	5	6	7	8	9	10	11	12
	FAM	F07	24 MNW	-	20	N/A	N/A	0	0	0	0	N/A	N/A	A	ntc	ntc	ntc	ntc
	FAM	F06	20 MNW	-	19	N/A	N/A	0	0	0	0	N/A	N/A	B	3mlt	3	4	4	5	5	7	7	8	8	11	11
	FAM	F05	20 MNW	-	19	N/A	N/A	0	0	0	0	N/A	N/A	C	17	17	22	22	23	23	28	28	sd2	sd2	sd3	sd3
	FAM	F04	13 MNW	-	18	N/A	N/A	0	0	0	0	N/A	N/A	D	sd4	sd4	sd5	sd5	sd6	sd6	sd7	sd7
	FAM	F03	13 MNW	-	18	N/A	N/A	0	0	0	0	N/A	N/A	E	no sample	no sample	2mnw	2	3	3	4	4	7	7	9	9
	FAM	F02	11 MNW	-	17	22.25	6.073	1180000	1170000	18300	22.27	0.022	N/A	F	11	11	13	13	20	20	24	24
	FAM	F01	11 MNW	-	17	22.29	6.063	1160000	1170000	18300	22.27	0.022	N/A	G
	FAM	E12	9 MNW	-	16	N/A	N/A	0	0	0	0	N/A	N/A	H
	FAM	E11	9 MNW	-	16	N/A	N/A	0	0	0	0	N/A	N/A
	FAM	E10	7 MNW	-	15	29.09	3.942	8740	16600	11100	28.37	1.014	N/A
	FAM	E09	7 MNW	-	15	27.66	4.389	24500	16600	11100	28.37	1.014	N/A
	FAM	E08	4 MNW	-	14	32.64	2.836	686	938	356	32.25	0.542	N/A
	FAM	E07	4 MNW	-	14	31.87	3.075	1190	938	356	32.25	0.542	N/A
	FAM	E06	3 MNW	-	13	29.92	3.683	4810	5840	1450	29.67	0.35	N/A
	FAM	E05	3 MNW	-	13	29.43	3.837	6870	5840	1450	29.67	0.35	N/A
	FAM	E04	2 MNW	-	12	26.51	4.746	55700	54300	1980	26.55	0.051	N/A
	FAM	E03	2 MNW	-	12	26.58	4.723	52900	54300	1980	26.55	0.051	N/A
	FAM	E02	NTC	-	2	N/A	N/A	0	0	0	0	N/A	N/A
	FAM	E01	NTC	-	2	N/A	N/A	0	0	0	0	N/A	N/A
	FAM	D08	sd7	-	6	28.93	4	10000	10000	0	28.9	0.037	N/A
	FAM	D07	sd7	-	6	28.87	4	10000	10000	0	28.9	0.037	N/A
	FAM	D06	sd6	-	5	25.73	5	100000	100000	0	25.34	0.544	N/A
	FAM	D05	sd6	-	5	24.96	5	100000	100000	0	25.34	0.544	N/A
	FAM	D04	sd5	-	4	22.74	6	1000000	1000000	0	23.37	0.884	N/A
	FAM	D03	sd5	-	4	23.99	6	1000000	1000000	0	23.37	0.884	N/A
	FAM	D02	sd4	-	3	18.79	7	10000000	10000000	0	18.81	0.017	N/A
	FAM	D01	sd4	-	3	18.82	7	10000000	10000000	0	18.81	0.017	N/A
	FAM	C12	sd3	-	2	16.1	8	100000000	100000000	0	15.81	0.411	N/A
	FAM	C11	sd3	-	2	15.52	8	100000000	100000000	0	15.81	0.411	N/A
	FAM	C10	sd2	-	1	13.07	9	1000000000	1000000000	0	13.07	0	N/A
	FAM	C09	sd2	-	1	13.08	9	1000000000	1000000000	0	13.07	0	N/A
	FAM	C08	28 MLT	-	10	31.79	3.1	1260	1970	1000	31.26	0.742	N/A
	FAM	C07	28 MLT	-	10	30.74	3.427	2670	1970	1000	31.26	0.742	N/A
	FAM	C06	23 MLT	-	9	N/A	N/A	0	0	0	0	N/A	N/A
	FAM	C05	23 MLT	-	9	N/A	N/A	0	0	0	0	N/A	N/A
	FAM	C04	22 MLT	-	8	30.82	3.404	2530	2930	558	30.63	0.267	N/A
	FAM	C03	22 MLT	-	8	30.44	3.521	3320	2930	558	30.63	0.267	N/A
	FAM	C02	17 MLT	-	7	N/A	N/A	0	0	0	0	N/A	N/A
	FAM	C01	17MLT	-	7	33.29	2.633	430	430	0	33.29	N/A	N/A
	FAM	B12	11MLT	-	6	31.73	3.117	1310	1760	638	31.37	0.516	N/A
	FAM	B11	11MLT	-	6	31	3.345	2210	1760	638	31.37	0.516	N/A
	FAM	B10	8MLT	-	5	31.39	3.224	1680	2000	460	31.16	0.323	N/A
	FAM	B09	8MLT	-	5	30.93	3.367	2330	2000	460	31.16	0.323	N/A
	FAM	B08	7MLT	-	4	N/A	N/A	0	0	0	0	N/A	N/A
	FAM	B07	7MLT	-	4	32.29	2.945	881	881	0	32.29	N/A	N/A
	FAM	B06	5MLT	-	3	32.35	2.925	841	1060	316	32.05	0.42	N/A
	FAM	B05	5MLT	-	3	31.76	3.11	1290	1060	316	32.05	0.42	N/A
	FAM	B04	4MLT	-	2	30.76	3.422	2640	2640	0	30.76	N/A	N/A
	FAM	B03	4MLT	-	2	N/A	N/A	0	0	0	0	N/A	N/A
	FAM	B02	3MLT	-	1	N/A	N/A	0	0	0	0	N/A	N/A
	FAM	B01	3MLT	-	1	N/A	N/A	0	0	0	0	N/A	N/A
	FAM	A04	NTC	-	1	N/A	N/A	0	0	0	0	N/A	N/A
	FAM	A03	NTC	-	1	N/A	N/A	0	0	0	0	N/A	N/A
	FAM	A02	NTC	-	1	N/A	N/A	0	0	0	0	N/A	N/A
	FAM	A01	NTC	-	1	N/A	N/A	0	0	0	0	N/A	N/A
	HEX	F08	24 MNW	-	20	N/A	N/A	0	0	0	0	N/A	N/A
	HEX	F07	24 MNW	-	20	N/A	N/A	0	0	0	0	N/A	N/A
	HEX	F06	20 MNW	-	19	N/A	N/A	0	0	0	0	N/A	N/A
	HEX	F05	20 MNW	-	19	N/A	N/A	0	0	0	0	N/A	N/A
	HEX	F04	13 MNW	-	18	N/A	N/A	0	0	0	0	N/A	N/A
	HEX	F03	13 MNW	-	18	N/A	N/A	0	0	0	0	N/A	N/A
	HEX	F02	11 MNW	-	17	25.22	6.122	1320000	1150000	242000	25.43	0.304	N/A
	HEX	F01	11 MNW	-	17	25.65	5.993	983000	1150000	242000	25.43	0.304	N/A
	HEX	E12	9 MNW	-	16	N/A	N/A	0	0	0	0	N/A	N/A
	HEX	E11	9 MNW	-	16	N/A	N/A	0	0	0	0	N/A	N/A
	HEX	E10	7 MNW	-	15	30.17	4.627	42400	105000	88600	29.18	1.401	N/A
	HEX	E09	7 MNW	-	15	28.19	5.225	168000	105000	88600	29.18	1.401	N/A
	HEX	E08	4 MNW	-	14	29.67	4.78	60200	82100	31000	29.27	0.556	N/A
	HEX	E07	4 MNW	-	14	28.88	5.017	104000	82100	31000	29.27	0.556	N/A
	HEX	E06	3 MNW	-	13	30.87	4.418	26200	29500	4700	30.7	0.23	N/A
	HEX	E05	3 MNW	-	13	30.54	4.516	32800	29500	4700	30.7	0.23	N/A
	HEX	E04	2 MNW	-	12	29.4	4.861	72700	76100	4880	29.33	0.092	N/A
	HEX	E03	2 MNW	-	12	29.27	4.901	79600	76100	4880	29.33	0.092	N/A
	HEX	E02	NTC	-	2	N/A	N/A	0	0	0	0	N/A	N/A
	HEX	E01	NTC	-	2	N/A	N/A	0	0	0	0	N/A	N/A
	HEX	D08	sd7	-	6	32.07	4	10000	10000	0	32.24	0.232	N/A
	HEX	D07	sd7	-	6	32.4	4	10000	10000	0	32.24	0.232	N/A
	HEX	D06	sd6	-	5	28.74	5	100000	100000	0	28.45	0.41	N/A
	HEX	D05	sd6	-	5	28.16	5	100000	100000	0	28.45	0.41	N/A
	HEX	D04	sd5	-	4	26.35	6	1000000	1000000	0	26.63	0.401	N/A
	HEX	D03	sd5	-	4	26.92	6	1000000	1000000	0	26.63	0.401	N/A
	HEX	D02	sd4	-	3	21.75	7	10000000	10000000	0	22.09	0.49	N/A
	HEX	D01	sd4	-	3	22.44	7	10000000	10000000	0	22.09	0.49	N/A
	HEX	C12	sd3	-	2	18.73	8	100000000	100000000	0	18.41	0.443	N/A
	HEX	C11	sd3	-	2	18.1	8	100000000	100000000	0	18.41	0.443	N/A
	HEX	C10	sd2	-	1	16.12	9	1000000000	1000000000	0	15.96	0.225	N/A
	HEX	C09	sd2	-	1	15.8	9	1000000000	1000000000	0	15.96	0.225	N/A
	HEX	C08	28 MLT	-	10	27.08	5.559	362000	448000	121000	26.81	0.394	N/A
	HEX	C07	28 MLT	-	10	26.53	5.727	533000	448000	121000	26.81	0.394	N/A
	HEX	C06	23 MLT	-	9	32.37	3.965	9220	21000	16700	31.46	1.291	N/A
	HEX	C05	23 MLT	-	9	30.54	4.516	32800	21000	16700	31.46	1.291	N/A
	HEX	C04	22 MLT	-	8	32.36	3.969	9310	15000	7990	31.78	0.809	N/A
	HEX	C03	22 MLT	-	8	31.21	4.314	20600	15000	7990	31.78	0.809	N/A
	HEX	C02	17 MLT	-	7	28.69	5.075	119000	116000	3630	28.72	0.045	N/A
	HEX	C01	17MLT	-	7	28.75	5.056	114000	116000	3630	28.72	0.045	N/A
	HEX	B12	11MLT	-	6	N/A	N/A	0	0	0	0	N/A	N/A
	HEX	B11	11MLT	-	6	33.71	3.561	3640	3640	0	33.71	N/A	N/A
	HEX	B10	8MLT	-	5	30.63	4.491	30900	42100	15700	30.24	0.552	N/A
	HEX	B09	8MLT	-	5	29.85	4.726	53200	42100	15700	30.24	0.552	N/A
	HEX	B08	7MLT	-	4	28.17	5.231	170000	205000	48900	27.93	0.347	N/A
	HEX	B07	7MLT	-	4	27.68	5.379	239000	205000	48900	27.93	0.347	N/A
	HEX	B06	5MLT	-	3	33.23	3.704	5060	5060	0	33.23	N/A	N/A
	HEX	B05	5MLT	-	3	N/A	N/A	0	0	0	0	N/A	N/A
	HEX	B04	4MLT	-	2	27.06	5.565	368000	482000	161000	26.71	0.491	N/A
	HEX	B03	4MLT	-	2	26.37	5.775	596000	482000	161000	26.71	0.491	N/A
	HEX	B02	3MLT	-	1	25.98	5.892	780000	1150000	517000	25.5	0.674	N/A
	HEX	B01	3MLT	-	1	25.03	6.179	1510000	1150000	517000	25.5	0.674	N/A
	HEX	A04	NTC	-	1	N/A	N/A	0	0	0	0	N/A	N/A
	HEX	A03	NTC	-	1	N/A	N/A	0	0	0	0	N/A	N/A
	HEX	A02	NTC	-	1	N/A	N/A	0	0	0	0	N/A	N/A
	HEX	A01	NTC	-	1	N/A	N/A	0	0	0	0	N/A	N/A
