# Supplementary material for: Genetic detection of peste des petits ruminants virus under field conditions: a step forward towards disease eradication
Source: BMC Vet Res. 2017 Jan 25;13:34. doi: 10.1186/s12917-016-0940-0 (PMC5264299; doi:10.1186/s12917-016-0940-0)
Supplement: Additional file 4: — ESE Software file in notepad format generated from LAMP based PPRV detection in experimentally infected goat from 2-dpi to 12-dpi. In positive samples, the value of amplification signal in the form of mVolts increased with the passage of time until a platue phase is reached with no more increase in signal. (TXT 5 kb) [file 12917_2016_940_MOESM4_ESM.txt]

Tube Scanner Report Version 2.6.3

Instrument Info
Name:	ESEQuant TS95
ID:	ESTS11-MB-3044
Serial Number:	P0032
Normalization:	~

Test Result
Run Number:	142
Test Date:	09.04.2015 12:12:17
Test Setup:	New Test

Time [s]	Temp.[�C]	FAM(1)	FAM(2)	FAM(3)	FAM(4)	FAM(5)	FAM(6)	FAM(7)	FAM(8)	TAMRA(1)	TAMRA(2)	TAMRA(3)	TAMRA(4)	TAMRA(5)	TAMRA(6)	TAMRA(7)	TAMRA(8)	
0	57.9	179.5	212.7	187.1	197.4	195.9	140.1	77.6	100.3	2.1	2.5	1.9	2	2.3	1.7	1.6	2.3	
60	58	180.1	213.1	187.2	198.1	198.8	141	79.3	100.7	2.1	2.6	2	2	2.1	1.6	1.8	2.4	
120	57.9	182	214.1	188.7	198.1	199.5	142.2	80	102.8	1.9	2.4	1.9	1.8	1.8	1.5	1.9	2.3	
180	57.9	183.8	214.1	188.5	198.1	201.4	143.1	81.5	103.9	2.1	2.2	1.7	1.9	1.8	1.8	1.7	2.4	
240	58	185	213.9	189.4	196.4	202.5	142.9	83.4	105.7	1.9	2.3	2.1	1.6	1.9	1.5	1.5	2.3	
300	58	186.3	213.8	189.5	196.7	202.3	143.6	84.6	106.5	1.9	2.2	1.8	1.7	1.8	1.5	1.6	2	
360	57.9	187.2	213	189.4	195.2	203.6	143.8	85.8	107.8	1.8	2.5	1.7	1.6	1.8	1.5	1.5	2.3	
420	57.9	187.7	212.9	190.1	193.8	203.9	144.8	86.6	109.2	2	1.9	1.9	1.4	1.8	1.2	1.3	2.1	
480	58	188.8	212.4	190.7	192.6	204.2	144.9	87.9	109.6	1.9	1.9	1.6	1.8	1.5	1.4	1.6	1.8	
540	57.9	189.4	212.1	191.3	191.6	204.7	145.3	89.2	109.9	1.6	1.8	1.8	1.5	1.7	1.1	1.1	2.1	
600	57.9	190.2	211.4	191.5	190.9	205.1	145.3	90.6	110.6	1.8	2	1.6	1.3	1.7	1.1	1.4	2	
660	58	191	211.9	192.5	190.2	205.3	146.5	91.4	111.9	1.5	1.8	1.4	1.3	1.5	0.7	0.9	1.8	
720	58	191.3	212.7	193.4	189.4	206	146.2	92.7	112.8	1.6	1.6	1.4	0.9	1.4	1	0.9	1.5	
780	58	192.3	213.1	193.5	189.2	205.8	146.6	94.2	113.8	1.5	1.7	1.5	1.1	1.4	0.9	0.8	2	
840	57.9	192.9	213.8	194.7	188.5	206.1	147.2	94.4	114.5	1.4	1.5	1.3	1	1.3	0.8	0.9	1.5	
900	57.9	193.3	215.2	196.2	188.1	207.1	147.6	95.4	115.1	1.3	1.9	1.4	0.9	1	0.8	0.9	1.6	
960	58	193.6	218.2	196.7	188.5	207.1	147.9	96.4	115.7	1.2	1.2	1.2	0.6	1.1	0.8	0.6	1.4	
1020	57.9	194.8	222.2	197.8	188.5	207	148.9	96.8	116.8	1	1.4	1	0.7	1.1	0.5	0.6	1.3	
1080	58	195	228.3	199.4	187.5	208	149.1	98	119.3	1.2	1	0.9	0.8	0.9	0.6	0.4	1	
1140	58	195.6	239.8	201.5	187.9	208.5	149.4	99.6	125.6	0.9	1.3	0.8	0.6	0.7	0.3	0.5	1.1	
1200	58	196.2	253.6	204.6	188	208.5	150	99.5	133.6	1.1	1.4	1	0.5	0.6	0.4	0.6	0.9	
1260	57.9	196.7	277.7	208.1	187.8	209.4	150.4	100.5	146.6	0.9	1.1	0.8	0.5	0.6	0	-0.1	1.1	
1320	57.9	197.1	307	213.1	188.1	209.9	151.1	101.6	153.8	0.6	1.3	0.7	0.3	0.5	0	0	0.9	
1380	57.9	198.8	342.5	219.8	187.9	210.4	151.7	102.8	164.6	0.7	0.6	0.6	0.3	0.5	0.2	-0.1	0.8	
1440	58	201.2	385.6	228.8	188.8	210.5	152	103.6	176.8	0.5	1.3	0.8	0.3	0.4	-0.2	0	0.9	
1500	58	203.5	419.9	241.3	188.9	211.5	152.4	104.7	187.8	0.6	0.9	0.6	0	0.2	-0.4	-0.2	0.8	
1560	58	208.7	449.2	255.1	190.1	211.5	153.9	104.9	200.5	0.5	1.2	0.4	0.3	0.4	-0.2	0	0.5	
1620	58	217.8	494.7	275.9	189.9	211.7	153.7	105.9	213.8	0.5	1.1	0.4	0.2	0	-0.2	-0.3	0.8	
1680	57.9	231.2	529.4	295	190.3	213.3	155	106.3	229.1	0.8	1.4	0.3	-0.2	0.1	-0.3	-0.2	0.8	
1740	57.9	237.8	574.8	313.5	191	213.6	155.3	108	244.6	0.3	1.1	0.3	-0.4	0.5	-0.4	-0.4	0.8	
1800	57.9	240.4	613	332.9	191.6	214.5	154.9	108.3	260.2	0.3	1.8	0.5	-0.4	0.2	-0.5	-0.4	0.6	
1860	58	249.2	657.7	349.1	193.3	215.4	157.5	109.1	272.5	0.6	1.4	0.6	0	0	-0.6	-0.6	0.5	
1920	57.9	263.4	699.4	368.9	194	217.5	157.7	109.9	285.2	0	1.7	0	-0.3	0	-0.4	-0.6	0.4	
1980	57.9	275.7	756.2	381.3	196.2	220.5	162	110.3	297.6	0.3	2.3	0.8	-0.3	-0.4	-0.4	-0.6	0.5	
2040	57.9	280.8	790.5	402.3	196.9	226	164.5	110.7	308.2	0.1	2.4	0.5	-0.5	-0.2	-0.6	-0.8	0.6	
2100	57.9	311	821.2	427.1	198.4	234.1	169.2	112.1	319.9	0	2	0.3	-0.2	-0.5	-0.8	-0.7	0.6	
2160	57.9	331.6	846.4	450.9	200	251.9	179.3	112.2	325.9	0.1	2.2	0.2	-0.6	0.2	-0.3	-0.6	0.3	
2220	57.9	342.2	878.7	472.7	202.9	286.4	199.5	113.7	336.8	-0.1	2.2	0.5	0	0	-0.6	-0.6	0.8	
2280	57.9	381.4	919.2	500.8	205.7	327.3	209	112.8	347.1	0	2.3	0.7	-0.7	-0.2	-0.4	-0.9	0	
2340	58	403.8	918.2	539.5	205	367.4	242.5	113.7	356.4	0	2.3	0.3	-0.7	0	-0.6	-1.2	0.4	
2400	57.9	452	937.3	574.8	203.8	448	270.8	114.2	351	0	2.4	0.3	-0.6	-0.5	-0.7	-0.9	0	
2460	57.9	402.9	954.7	612.3	205.6	470.3	333.7	115.5	352.4	-0.4	2.1	0.9	-0.6	-0.3	-0.7	-1.1	0	
2520	58	438.4	944.1	648.6	207	559.1	335.6	115	338.8	-0.2	2	0.9	-0.4	0	-0.7	-0.9	0	
2580	57.9	445.2	929.8	689.4	208.8	619.4	436.3	115.9	352.4	0.1	1.9	0.8	-0.6	0.1	-0.2	-0.9	0.5	
2640	57.9	458.9	832.4	752.5	208.7	643.1	523.4	116.4	360.9	-0.1	1.3	0.8	-0.5	0	0	-1.1	0.1	
2700	58	471.9	852	816.2	212.2	671.6	581.4	117.2	355.3	-0.1	1.4	1	-0.6	0.3	-0.2	-1.4	0.3	
2760	58	489	763.9	860.5	211.9	689.5	603.8	117.4	381.5	-0.3	1.2	1.2	-0.8	0.5	-0.1	-1.2	0.3	
2820	58	539.5	753.3	892.3	212.8	686.1	617.7	117	385.8	0	1.2	1.6	-1.3	0	0	-1.3	0	
2880	58	569.3	759.1	930.4	212.6	675.8	639.9	117.3	405.3	-0.3	0.6	1.5	-0.8	0.3	-0.1	-1.1	0	
2940	58	608.6	759.3	951.9	214.7	674.5	646.3	118.6	443.4	0	0.6	1.8	-0.5	0	0.1	-1.3	0.2	
3000	57.9	653.9	768.5	943.7	216.1	667.6	660.2	118.1	477.6	0.3	0.9	1.4	-0.9	0	-0.2	-1.3	-0.2	
3060	58	643	770.8	946.4	216.9	681.3	665.1	117.9	503.5	0	0.7	1.7	-0.9	-0.3	0	-1.5	-0.2	
3120	57.9	638.6	766	958.2	216.6	678.3	673.5	118	542.7	0	0.9	1.9	-0.6	0	0.2	-1.4	0	
3180	57.9	647.8	767.8	882.5	219.7	679.9	673.8	117.6	535.7	0	1	1.4	-0.7	0.1	-0.2	-1.8	0.4	
3240	57.9	633.9	774.5	760.8	219.9	683.3	674.8	117.7	548.7	0	0.8	0.9	-1	0	-0.2	-1.5	0	
3300	58	639.6	778.5	688.7	223.5	684	684.3	117.7	542.5	-0.2	0.5	0	-1.2	0	0	-1.9	0.2	
3360	57.9	639	774.8	701.4	223.1	679.3	685	117.2	549.6	-0.3	0.6	0.3	-1.2	-0.3	0	-1.9	0.2	
3420	58	647.6	779.2	722.2	225.9	675.2	687.4	117.9	544.8	-0.1	0.4	0.4	-1	0	-0.4	-1.4	0.2	
3480	57.9	646.6	782	739.8	229.6	672.2	688.3	118.3	547.8	-0.1	0.8	0.6	-1.4	-1	-0.2	-1.4	0.3	
3540	57.9	644.8	789.8	744.1	231.1	663.8	686.4	117.4	547	0	0.8	0.4	-1.3	-0.7	-0.5	-1.5	0.3	
