# Supplementary material for: Genetic detection of peste des petits ruminants virus under field conditions: a step forward towards disease eradication
Source: BMC Vet Res. 2017 Jan 25;13:34. doi: 10.1186/s12917-016-0940-0 (PMC5264299; doi:10.1186/s12917-016-0940-0)
Supplement: Additional file 6: — ESE software file in notepad format generated from Detection of PPRV in clinical samples collected in outbreaks. Again in positive samples, the value of amplification signal in the form of mVolts increased with the passage of time during exponential phase until a platue phase is reached with no more increase in signal. (TXT 5 kb) [file 12917_2016_940_MOESM6_ESM.txt]

Tube Scanner Report Version 2.6.3

Instrument Info
Name:	ESEQuant TS95
ID:	ESTS11-MB-3044
Serial Number:	P0032
Normalization:	~

Test Result
Run Number:	144
Test Date:	02.12.2015 15:12:42
Test Setup:	New Test

Time [s]	Temp.[�C]	FAM(1)	FAM(2)	FAM(3)	FAM(4)	FAM(5)	FAM(6)	FAM(7)	FAM(8)	TAMRA(1)	TAMRA(2)	TAMRA(3)	TAMRA(4)	TAMRA(5)	TAMRA(6)	TAMRA(7)	TAMRA(8)	
0	58.1	98.6	118.4	130.9	105.5	125.5	116.2	104.3	74.7	3.8	8	7.1	4	4.2	4.5	3.8	9.6	
60	57.9	95.7	115.6	127.8	105.2	124.8	114.9	104.5	74.9	3.8	8	7.4	4.3	4.3	4.4	4	9.8	
120	58	96.2	116.9	128.3	106.1	125.1	115.9	106.1	75.9	4	8	7.5	4.7	4.4	4.4	4	10.2	
180	57.9	96.1	117.9	127.6	106.4	125.7	116.5	106.5	76.4	4	8.2	7.8	4.9	4.2	4.4	4	10.4	
240	57.9	95.7	117.6	129.7	105.6	125.4	117.2	106.1	77	3.9	8.2	7.4	5.3	4	4.3	3.9	10	
300	57.9	96.6	118.6	130	106.3	125.7	118.9	106.6	77.3	3.9	8	7.7	5	4	4.2	3.7	10.2	
360	58	96.1	119.2	129.8	107	125.2	120.7	106.8	76.5	3.8	8.1	7.6	4.8	4.1	4.4	3.7	9.7	
420	57.9	95.9	119.2	129.4	107.3	125.2	122	106.6	77.6	3.6	7.9	7.8	4.5	4	4.3	3.6	9.9	
480	57.9	95.8	119.3	129.2	107.2	124.5	124.3	107.3	78	3.4	7.5	7.5	4.8	4.2	4	3.8	10	
540	58	95.4	120	129.2	107.3	124.2	127.6	107.2	77.3	3.6	7.8	7.8	5.5	3.8	4.2	3.5	9.8	
600	57.9	95.3	120.4	128.2	107.3	124.2	131	107.1	77.2	3.4	7.9	7.7	5.7	3.8	4	3.7	9.9	
660	58	95.7	120.1	127.9	107.5	123.8	135.4	106.9	74.8	3.5	7.9	7.7	6.7	3.9	3.9	3.5	9.3	
720	58	95.4	119.9	127.5	107.4	123.7	140.8	107.2	73.5	3.5	7.4	7.4	7.3	3.7	4	3.2	9.3	
780	57.9	95	120.6	127.2	107.6	124	147.6	107.4	73.5	3.4	7.4	7.8	5.9	3.7	3.8	3.4	9.4	
840	57.9	94.4	120.5	126.7	108.2	123.5	154.4	107.5	74.5	3.2	7.5	7.7	6.7	3.7	4.1	3.1	9.4	
900	57.9	94.6	120.6	126.4	108.7	122.9	162.3	108.1	74.1	3.2	7.4	7.8	6.4	3.4	4	3.2	9.2	
960	57.9	94.5	121.4	125.5	108.9	123.5	170.9	108.7	74.1	3	7.3	7.7	5.9	3.3	3.5	3.2	9	
1020	57.9	95	122	125.6	109.2	123.5	179.7	108.8	74.6	3	7.2	7.5	5.8	3.3	3.8	3	9.1	
1080	57.9	94.8	122.3	125.1	109	123.7	189.7	109.5	73.6	3.1	7.3	7.7	6.4	3.1	3.9	3.1	8.8	
1140	58	94.8	122.6	125.3	109.5	123.8	201.2	110.1	74.4	2.9	7.4	7.5	6.4	3.3	3.4	2.9	8.8	
1200	57.9	94.5	122	124.9	108.6	123.5	212.5	109.6	74.3	2.8	7.1	7.5	6	3.3	3.8	2.6	8.4	
1260	58	95.5	122.6	125.1	109.3	124.2	224.4	109.6	75.6	2.7	6.9	7.6	6.4	3.1	3.9	2.6	8.6	
1320	58	95.2	123	124.6	109.4	124.7	237	109.9	75.4	2.8	6.7	7.3	5.9	3.3	3.8	3	8.4	
1380	58	95	122.3	124.3	109.6	124.7	250.2	110.1	74.5	2.6	6.9	7.5	6.5	2.9	3.6	2.6	8	
1440	57.9	95.8	123.6	124.7	109.4	125.5	262.9	110.1	75.4	2.9	6.7	7.4	6.7	2.9	3.7	2.5	8.1	
1500	57.9	95.8	123.7	123.5	110.9	125.6	277	111.8	75.1	2.5	6.5	7.4	6	3	3.8	2.6	7.9	
1560	57.9	95.5	124.3	123.4	110.7	126.2	288.9	111.7	75.6	2.6	6.6	7.5	6.1	2.8	3.8	2.2	7.8	
1620	57.9	95.7	125.1	123.9	110.8	126.5	304.2	111.5	75.6	2.6	6.7	7.4	6.1	2.9	3.5	2.5	7.8	
1680	57.9	96.4	125.3	123.9	110.8	127.5	317	112.4	75.6	2.4	6.5	7.6	6.3	2.6	3.5	2.1	8	
1740	58	96.4	125.7	123.6	111.1	127.8	330.3	112.9	75.9	2.2	6.5	7.4	6.3	2.5	3.5	2.3	7.9	
1800	57.9	96	126.3	121.6	110.6	128.6	342.5	114.1	76.2	2.4	6.5	7.3	6.1	2.5	3.5	2	7.8	
1860	58	96.5	128.5	121.4	111.2	129.2	356.8	114.9	76.3	2.3	6.5	7.1	6.3	2.5	3.7	2.3	7.7	
1920	57.9	96.8	131.6	119.6	111.5	130.6	369.6	115.1	76.8	2.4	6.2	7.3	6.3	2.6	3.6	2.4	7.3	
1980	57.9	96.7	137.9	118.2	111.6	130.9	381.7	114	76.9	2	6.3	7.1	6.5	2.3	3.6	2.1	7.4	
2040	57.9	96.4	154.1	118.9	111.9	131	392.1	114.6	76.7	2.1	6.3	7	6.4	2.1	3.7	2.2	7.3	
2100	57.9	97.4	189.8	118.9	111.7	131.8	404.6	119.8	76.9	1.8	6.4	7.2	6.1	2.4	3.7	2	6.9	
2160	57.9	97.7	247.9	118.8	112.1	132.6	414.8	122.3	77.4	2.1	6.2	6.9	6.7	2.3	3.5	1.9	7	
2220	57.9	97.9	304.3	119	112.5	133.8	424.6	128	77.9	2	6.4	6.9	6.4	2.4	3.5	1.5	6.9	
2280	58	98.1	337	119.3	112.7	134.4	434.2	131.6	77.7	1.8	6.6	7	6.3	2.3	3.9	1.5	7.3	
2340	58	97.3	353.4	119.5	111.9	136.1	445.2	141.4	78	1.5	6.4	6.8	6.7	2.3	3.5	1.8	7	
2400	58	97.9	362.2	119.5	111.9	136.3	453.7	146.5	78.4	1.8	6.2	7.2	6.5	1.9	3.4	1.9	7	
2460	57.9	97.5	367.2	120	113.9	138.4	461.9	168.7	78.5	2	6	7	6.8	2.1	3.4	1.5	6.8	
2520	57.9	98	371.7	119.6	114.1	139.3	470.3	179.2	78.2	1.9	6.2	6.9	6.3	2.1	3.4	1.8	6.7	
2580	57.9	98.8	373.8	119.8	116.3	140.7	475.9	186.4	79	1.7	6.4	7.2	6	2.1	3.1	1.7	6.5	
2640	57.9	98.7	375.9	119.5	119.9	144.4	484.2	199.3	79.3	1.4	6.2	6.7	6.2	1.7	3.5	1.8	6.5	
2700	58	97.8	378.8	119.5	126.6	149.8	489.2	215	79.9	1.9	6.1	7.3	6.3	2.3	3.3	1.6	7	
2760	58	99.3	380.3	120.5	140.4	158.4	494.6	231.7	80	1.5	6	6.9	6.5	2	3.5	1.4	6.9	
2820	58	99.4	380.1	121	165.9	175.2	499.9	239.6	79.9	1.3	5.9	7	6.5	2.3	3.4	1.5	6.7	
2880	57.9	99.9	380.3	120.9	203.1	206.8	506.2	255	80.6	1.4	6.2	6.4	6.4	2	3.5	1.8	6.6	
2940	57.9	99.8	379.3	121.4	242.4	256.8	511.3	268.4	81.2	1.4	6.2	7.1	6.4	1.8	3.2	1.7	6.7	
3000	57.9	99.3	378.2	121	270.3	316.8	517.2	276.9	80.6	1.4	5.9	6.8	6.6	2.1	3.1	1.4	6.3	
3060	58	100.2	375.2	121.7	287.3	361.8	519.9	289.2	81.6	1.4	5.7	6.7	6.4	2	3.5	1.8	6.4	
3120	57.9	99.8	375.9	123.1	296	385.1	524.5	302	81.5	1.4	5.8	6.3	6.6	2.1	3.2	1.5	6.5	
3180	57.9	101.3	376.2	128.8	300.1	397	528.4	310.6	83	1.3	5.7	6.8	6.5	2.3	3.2	1.6	6.5	
3240	57.9	100.8	377.2	138	302.7	402.5	533.6	320.1	82.8	1.3	5.6	7	7.2	2.6	3	1.6	6	
3300	58	101.6	376.3	155.1	305.9	406.1	537.6	327.5	81.8	0.9	5.5	6.5	6.1	2.3	3.3	1.5	6.3	
3360	58	102	378.3	188.3	307.6	408.1	543.7	335.4	82.5	1.1	5.5	6.5	7	2.3	3.1	1.3	5.9	
3420	57.9	100.9	377.9	238.4	309.3	410.8	544.1	341.8	81.4	1.2	5.4	6.4	6.3	2.2	2.9	1.6	5.9	
3480	57.9	101.5	378.7	297.4	310.1	412.4	547.9	350.6	83	1.5	5.4	6.7	6.3	2.2	3	1.1	5.9	
3540	58	101.2	378.6	342.1	311.5	414.5	550.9	355.1	83.2	0.9	5.3	6.7	6.5	1.9	3	1.8	5.8	
