# Supplementary material for: Genetic detection of peste des petits ruminants virus under field conditions: a step forward towards disease eradication
Source: BMC Vet Res. 2017 Jan 25;13:34. doi: 10.1186/s12917-016-0940-0 (PMC5264299; doi:10.1186/s12917-016-0940-0)
Supplement: Additional file 7: — RT-LAMP based detection of serial dilutions of virus supernatant. The graph was generated in “GraphPad Prism software” expressing increasing serial dilution of PPRV culture supernatant along x-axis and corresponding time of detection along y-axis. The RT-LAMP was able to detect up to 10−4TCID50/ml within 60 min. (TXT 143 bytes) [file 12917_2016_940_MOESM7_ESM.txt]

10^-5	1.	65.00
10^-4	2.	40.95
10^-3	3.	33.60
10^-2	4.	26.50
10^-1	5.	11.75
orginal	6.	6.85
